# Supplementary material for: Oral Microbiome Traits of Type 1 Diabetes and Phenylketonuria Patients in Latvia
Source: Microorganisms. 2023 May 31;11(6):1471. doi: 10.3390/microorganisms11061471 (PMC10300800; doi:10.3390/microorganisms11061471)
Supplement: Supplementary file 1 [file microorganisms-11-01471-s001.zip]

Archive with 1 entries (1 files):
- microorganisms-2302362-supplementary.pdf
